# Supplementary material for: Differences in Central and Peripheral Choroidal Thickness among the Subtypes of Age-Related Macular Degeneration in an Asian Population
Source: J Clin Med. 2023 Aug 18;12(16):5364. doi: 10.3390/jcm12165364 (PMC10455582; doi:10.3390/jcm12165364)
Supplement: Supplementary file 1 [file jcm-12-05364-s001.zip]

Archive with 1 entries (1 files):
- jcm-2567842-supplementary.pdf
